# Supplementary material for: Genetic Analysis of Cold Tolerance at the Germination and Booting Stages in Rice by Association Mapping
Source: PLoS One. 2015 Mar 19;10(3):e0120590. doi: 10.1371/journal.pone.0120590 (PMC4366098; doi:10.1371/journal.pone.0120590)
Supplement: S4 Table — (XLS) [file pone.0120590.s005.xls]

## Sheet: Sheet1
Table S4
QTLs related to four measures of cold tolerance
QTL	Measure	Marker	Chromosome	Subspecies	Genetic contribution	P value	Adjusted alpha
qLTRSSR1-2	RSStR-CW	RM1216	1	Indica	0.24995	0.00661	0.0243837
qLTRSSR1-3	RSStR-CW	TC56	1	Indica	0.13673	0.00618	0.0243837
qLTRSSR2-2	RSStR-CW	RM5764	2	Indica	0.23453	0.01025	0.0243837
qLTRSSR3-1	RSStR-CW	RM3126	3	Indica	0.24096	0.00322	0.0243837
qLTRSSR6-1	RSStR-CW	RM111	6	Indica	0.36541	4.5493e-05	0.0243837
qLTRSSR12-2	RSStR-CW	RM117	12	Indica	0.23041	0.00445	0.0243837
qLTSSR1-2	SStR-CW	RM1095	1	Indica	0.22193	0.01338	0.0138695
qLTSSR1-3	SStR-CW	TC56	1	Indica	0.09083	0.01179	0.0138695
qLTSSR2-1	SStR-CW	RM1255	2	Indica	0.28486	0.01292	0.0138695
qLTSSR3-1	SStR-CW	RM3126	3	Indica	0.19161	0.00297	0.0138695
qLTSSR4-2	SStR-CW	RM1112	4	Indica	0.15328	0.0122	0.0138695
qLTSSR4-1	SStR-CW	RM3217	4	Indica	0.2429	0.0067	0.0138695
qLTSSR6-1	SStR-CW	RM111	6	Indica	0.29197	4.7803e-05	0.0138695
qLTSSR8-2	SStR-CW	RM223	8	Indica	0.44421	0.00144	0.0138695
qCTSSR2-1	SStR-NL	RM3220	2	Indica	0.09064	0.0172	0.0220063
qCTSSR3-1	SStR-NL	RM143	3	Indica	0.15878	0.00209	0.0220063
qCTSSR6-2	SStR-NL	RM190	6	Indica	0.26822	0.0144	0.0220063
qCTSSR6-3	SStR-NL	TC148	6	Indica	0.1087	0.02051	0.0220063
qCTSSR9-1	SStR-NL	RM242	9	Indica	0.46527	0.00154	0.0220063
qLTSSvR1-3	SSvR	TC56	1	Indica	0.05251	0.01438	0.0231646
qLTSSvR2-4	SSvR	RM2008	2	Indica	0.19331	0.01822	0.0231646
qLTSSvR5-1	SSvR	CN38	5	Indica	0.11416	0.00978	0.0231646
qLTSSvR5-2	SSvR	RM6952	5	Indica	0.06588	0.02306	0.0231646
qLTSSvR6-2	SSvR	TC148	6	Indica	0.10043	0.00855	0.00579911
qLTSSvR10-1	SSvR	RM5373	10	Indica	0.10572	0.01541	0.0231646
qLTSSvR10-2	SSvR	TC41	10	Indica	0.18662	0.00207	0.0231646
qLTRSSR1-1	RSStR-CW	OSR23	1	Japonica	0.31253	0.01619	0.0198607
qLTRSSR2-1	RSStR-CW	RM71	2	Japonica	0.36784	0.01486	0.0198607
qLTRSSR5-1	RSStR-CW	RM2494	5	Japonica	0.4927	0.000324	0.0198607
qLTRSSR5-2	RSStR-CW	RM5361	5	Japonica	0.59282	0.00193	0.0198607
qLTRSSR5-3	RSStR-CW	RM7653	5	Japonica	0.30648	0.01807	0.0198607
qLTRSSR8-1	RSStR-CW	RM126	8	Japonica	0.32994	0.0117	0.0198607
qLTRSSR8-2	RSStR-CW	RM6863	8	Japonica	0.28082	0.00989	0.0198607
qLTRSSR10-1	RSStR-CW	RM1146	10	Japonica	0.38889	0.01002	0.0198607
qLTRSSR12-1	RSStR-CW	RM3455	12	Japonica	0.36622	0.01531	0.0198607
qLTSSR1-1	SStR-CW	RM23	1	Japonica	0.42739	0.00414	0.0188677
qLTSSR5-1	SStR-CW	RM2494	5	Japonica	0.40594	0.00687	0.0188677
qLTSSR8-1	SStR-CW	RM126	8	Japonica	0.32606	0.00279	0.0188677
qLTSSR10-1	SStR-CW	RM7361	10	Japonica	0.24684	0.01759	0.0188677
qCTSSR1-2	SStR-NL	RM1151	1	Japonica	0.22015	0.0077	0.0188677
qCTSSR1-1	SStR-NL	RM5496	1	Japonica	0.41814	0.00188	0.0188677
qCTSSR4-1	SStR-NL	RM1153	4	Japonica	0.45858	0.00252	0.0188677
qCTSSR6-1	SStR-NL	RM253	6	Japonica	0.42234	0.007	0.0188677
qCTSSR8-1	SStR-NL	RM126	8	Japonica	0.21458	0.00902	0.0188677
qCTSSR11-1	SStR-NL	RM6544	11	Japonica	0.23699	0.01222	0.0188677
qCTSSR12-1	SStR-NL	RM1227	12	Japonica	0.39925	0.01272	0.0188677
qLTSSvR1-1	SSvR	RM1216	1	Japonica	0.45707	3.33e-06	0.00579911
qLTSSvR1-2	SSvR	RM2574	1	Japonica	0.36813	0.00573	0.00579911
qLTSSvR2-1	SSvR	RM1255	2	Japonica	0.35732	2.36e-05	0.00579911
qLTSSvR2-2	SSvR	RM1347	2	Japonica	0.33958	0.00428	0.00579911
qLTSSvR2-3	SSvR	RM5300	2	Japonica	0.24674	0.000348	0.00579911
qLTSSvR3-4	SSvR	RM130	3	Japonica	0.25664	0.000719	0.00579911
qLTSSvR3-3	SSvR	RM2334	3	Japonica	0.35522	1.9e-06	0.00579911
qLTSSvR3-2	SSvR	TC130	3	Japonica	0.3525	2.99e-05	0.00579911
qLTSSvR3-1	SSvR	TC145	3	Japonica	0.35741	2.35e-05	0.00579911
qLTSSvR4-1	SSvR	RM1272	4	Japonica	0.36442	0.000138	0.00579911
qLTSSvR6-1	SSvR	TC148	6	Japonica	0.16962	0.00237	0.0231646
qLTSSvR7-1	SSvR	RM1132	7	Japonica	0.43693	1.07e-06	0.00579911
qLTSSvR7-2	SSvR	RM1335	7	Japonica	0.25848	0.00422	0.00579911
qLTSSvR8-1	SSvR	RM152	8	Japonica	0.34968	2.56e-06	0.00579911
qLTSSvR8-2	SSvR	RM3120	8	Japonica	0.50815	9.71e-06	0.00579911
qLTSSvR12-1	SSvR	RM2197	12	Japonica	0.42592	0.00463	0.00579911
	SSvR means survival rate at low temperature, Percentage(%) of number of survival plant/total plant;
	SStR-NL: Percentage(%)of filled grains per panicle under natural low temperature condition in Kunming;
	SStR-CW: Percentage(%) of filled grains per panicle under cold water irrigation in Gongzhuling;
	RSStR-CW: Percentage(%) of relative seed setting rate under cold water irrigation in Gongzhuling;
