# Supplementary material for: Genetic Analysis of Cold Tolerance at the Germination and Booting Stages in Rice by Association Mapping
Source: PLoS One. 2015 Mar 19;10(3):e0120590. doi: 10.1371/journal.pone.0120590 (PMC4366098; doi:10.1371/journal.pone.0120590)
Supplement: S5 Table — (XLS) [file pone.0120590.s006.xls]

## Sheet: Top SSvR
Positive and negative genotypes detected in two subspecies and their distribution in the cultivars with top SSvR
Variety type	Variety	SSvR	Negative genotypes in indica		Positive genotypes in indica				Negative genotypes in japonica						Positive genotypes in japonica
			TC41*	TC56	RM2008	RM2008	RM6952	TC41	RM1216	RM1347	RM152	RM2197	RM2197	RM3120	RM1132	RM1216
			115**	117	600	115	148	118	101	113	175	110	113	106	90	102
			-0.36***	-0.13	0.17	0.41	0.27	0.07	-0.16	-0.6	-0.97	-0.4	-0.27	-0.76	0.03	0.06
Indica	Z133	79.5238		Y****			Y				Y			Y
	Z160	65		Y	Y			Y			Y			Y	Y
	Z73	83.3333		Y			Y							Y
	Z84	58.6111		Y				Y			Y			Y	Y
	Z85	98.8889		Y				Y						Y
Japonica*****	Z106	100													Y
	Z139	100		Y		Y									Y
	Z141	100													Y	Y
	Z148	100													Y
	Z165	100													Y
	Z20	100		Y											Y	Y
	Z24	100							Y						Y
	Z51	100													Y	Y
	Z71	100													Y
Note: * Marker names; ** Genotypes; *** Relative genotypic effect (RGE); **** The variety contains the corresponding genotype; ***** there are 9 cultivars, all seedlings of which can live through the cold stress by 100%. The negative genotypes in culitvars with top SSvR are weak. The average negative RGE in indica and japonica are -0.25 and -0.53 respectively; and the average positive RGE in indi…

## Sheet: Top SStR_NL
Positive and negative genotypes detected in two subspecies and their distribution in the cultivars with top SStR_NL
Variety type	Variety	SStR_NL	Negative genotypes in indica					Positive genotypes in indica					Negative genotypes in japonica							Positive genotypes in japonica
			rm190*	rm242	rm242	rm242	rm242	RM143	rm190	rm242	rm242	TC148	RM1151	RM1153	RM1227	RM126	rm253	RM5496	RM6544	RM1151	RM1153	RM1153	RM1227	RM126	rm253	RM5496	RM5496	RM5496
			122**	198	208	216	222	102	124	214	218	103	101	110	109	107	126	136	310	102	105	107	104	106	134	133	139	140
			-0.48***	-0.647143	-0.728326	-0.662231	-1.08483	0.64	0.4	0.23	0.56	0.41	-0.45	-0.51	-0.73	-0.21	-1.13	-0.6	-0.64	0.14	0.56	0.37	0.23	0.21	0.27	0.4	0.34	0.46
Indica	Z102	63.4574																		Y
	Z146	74.4215													Y			Y	Y	Y
	Z152	72.7934									Y				Y	Y				Y
	Z54	69.4226																		Y
	Z64	63.5897																		Y								Y
Japonica	Z148	74.3488	Y****					Y				Y	Y											Y	Y
	Z153	70.473							Y											Y					Y			Y
	Z165	74.5296							Y			Y													Y			Y
	Z24	80.4343						Y				Y								Y				Y
	Z55	69.2375	Y					Y				Y								Y				Y		Y
Note: * Marker names; ** Genotypes; *** Relative genotypic effect (RGE); **** The variety contains the corresponding genotype. The negative genotypes in culitvars with top SStR_NL are weak. The average negative RGE in indica and japonica are -0.72 and -0.53 respectively; and the average positive RGE in indica and japonica are 0.45 and 0.37 respectively.

## Sheet: Top SStR_CW
Positive and negative genotypes detected in two subspecies and their distribution in the culitvars with top SStR_CW
Variety type	Variety	SStR_CW	Negative genotypes in indica									Positive genotypes in indica								Negative genotypes in japonica			Positive genotypes in japonica
			RM1095*	RM1112	RM1255	RM1255	rm223	rm223	RM3126	RM3217	TC56	RM1095	RM111	RM1112	RM1112	RM1255	rm223	rm223	RM3217	RM126	rm23	RM2494	RM126	rm23	RM2494
			103**	108	100	119	143	145	100	104	128	101	103	100	105	117	149	163	102	107	144	104	106	146	89
			-0.81***	-0.37	-0.88	-1.33	-1	-2.29	-1.39	-0.36	-1.91	0.72	0.59	0.94	0.31	1.48	1.6	1.49	1.02	-0.26	-0.56	-1.23	0.47	1.04	0.85
Indica	Z118	70.3523								Y		Y	Y		Y
	Z158	82.4935												Y							Y
	Z47	83.4951		Y****						Y						Y								Y
	Z60	73.8598										Y			Y				Y						Y
	Z97	63.2041		Y									Y												Y
Japonica	Z131	50.1287							Y					Y									Y
	Z148	56.1345							Y		Y						Y						Y
	Z24	61.4767						Y		Y	Y			Y									Y		Y
	Z37	51.5008						Y			Y			Y						Y				Y
	Z51	64.3103							Y		Y			Y									Y	Y
Note: * Marker names; ** Genotypes; *** Relative genotypic effect (RGE); **** The variety contains the corresponding genotype. The negative genotypes in culitvars with top SStR_CW are weak. The average negative RGE in indica and japonica are -0.90 and -0.41 respectively; and the average positive RGE in indica and japonica are 1.02 and 0.79 respectively.

## Sheet: Top RSStR_CW
Positive and negative genotypes detected in two subspecies and their distribution in the culitvars with top RSStR_CW
Variety type	Variety	RSStR_CW	Negative genotypes in indica					Positive genotypes in indica	Negative genotypes in japonica								Positive genotypes in japonica
			RM111*	RM117	RM1216	RM3126	TC56	RM111	RM1146	RM126	RM2494	RM2494	RM3455	RM6863	RM7653	RM7653	RM1146	RM126	RM2494	RM5361	RM5361
			102**	135	103	100	128	103	106	107	104	110	88	155	104	121	104	106	90	139	140
			-0.18***	-1.73	-1.18	-1.45	-1.91	0.64	-0.94	-0.25	-1.24	-1	-1.24	-0.67	-0.37	-1.47	0.57	0.43	0.26	0.29	0.39
Indica	Z118	77.9058						Y					Y	Y			Y		Y
	Z126	64.046	Y****											Y	Y		Y			Y
	Z5	52.5844	Y											Y			Y		Y
	Z60	89.1496	Y										Y
	Z97	82.3454						Y						Y			Y
Japonica	Z131	77.2061			Y	Y												Y		Y
	Z148	61.2337	Y		Y	Y	Y											Y	Y	Y
	Z51	68.933	Y			Y	Y											Y		Y
	Z55	61.0415																Y		Y
	Z83	90.4727	Y			Y	Y											Y		Y
Note: * Marker names; ** Genotypes; *** Relative genotypic effect (RGE); **** The variety contains the corresponding genotype. The negative genotypes in culitvars with top RSStR_CW are weak. The average negative RGE in indica and japonica are -1.29 and -0.90 respectively; and the average positive RGE in indica and japonica are 0.64 and 0.39 respectively.
